# Supplementary material for: In Vitro Glioblastoma Model on a Plate for Localized Drug Release Study from a 3D-Printed Drug-Eluted Hydrogel Mesh
Source: Cells. 2024 Feb 19;13(4):363. doi: 10.3390/cells13040363 (PMC10887613; doi:10.3390/cells13040363)
Supplement: Supplementary file 1 [file cells-13-00363-s001.zip]

Archive with 1 entries (1 files):
- cells-2740289-supplementary.pdf
